# Supplementary material for: Elucidating the PTK2-Targeted Anti-Hepatocellular Carcinoma Effects of Euphorbia helioscopia L. via Integrated Network Pharmacology, Mendelian Randomization, and Experimental Validation
Source: Curr Issues Mol Biol. 2026 Feb 14;48(2):213. doi: 10.3390/cimb48020213 (PMC12939734; doi:10.3390/cimb48020213)
Supplement: Supplementary file 1 [file cimb-48-00213-s001.zip]

Archive with 1 entries (1 files):
- cimb-4122984-supplementary.pdf
